# Supplementary material for: Developmental tuning of mineralization drives morphological diversity of gill cover bones in sculpins and their relatives
Source: Evol Lett. 2019 Jul 16;3(4):374–91. doi: 10.1002/evl3.128 (PMC6675512; doi:10.1002/evl3.128)
Supplement: Supplementary file 7 — Supplementary File S1. A .xlsx file containing species information and specimen sources, for each individual fish used in the study. [file EVL3-3-374-s007.xlsx]

## Sheet: Sheet1
Genus	Species	Short ID	Common Name	Source	Suborder Cottoidei?	Family	Analysis Notes	DNA-based species confirmation?
				OCA = Oregon Coast Aquarium
				OS = Oregon State University
				UW = University of Washington Burke Museum
				VA = Vancouver Aquarium
Artedius	harringtoni	Ahar	scalyhead sculpin	OS 11055	Yes	Psychrolutidae	Primary shape analysis	Not necessary
Artedius	fenestralis	Afen	padded sculpin	author-collected	Yes	Psychrolutidae	Primary shape analysis	Not necessary
Artedius	corallinus	Acor	coralline sculpin	author-collected	Yes	Psychrolutidae	Primary shape analysis	Not necessary
Aspidophoroides	monopterygius	Amon	alligatorfish	OS 8551	Yes	Agonidae	Primary shape analysis	Not necessary
Blepsias	cirrhosus	Bcir	silverspotted sculpin	OS 551	Yes	Agonidae	Primary shape analysis	Not necessary
Chitonotus	pugetensis	Cpug	roughback sculpin	OS 5269	Yes	Psychrolutidae	Primary shape analysis	Not necessary
Clinocottus	embryum	Cemb	calico sculpin	OS 3357	Yes	Psychrolutidae	Primary shape analysis	Not necessary
Clinocottus	acuticeps	Cacu	sharpnose sculpin	VA	Yes	Psychrolutidae	Primary shape analysis	Not necessary
Clinocottus	acuticeps	Cacu	sharpnose sculpin	VA	Yes	Psychrolutidae	OP diversity example (Fig S4)	Not necessary
Clinocottus	analis	Cana	woolly sculpin	author-collected	Yes	Psychrolutidae	Primary shape analysis	Not necessary
Clinocottus	globiceps	Cglo	mosshead sculpin	author-collected	Yes	Psychrolutidae	Primary shape analysis	Not necessary
Clinocottus	globiceps	Cglo	mosshead sculpin	author-collected	Yes	Psychrolutidae	RNA-seq for in situ probe design	Not necessary
Clinocottus	globiceps	Cglo	mosshead sculpin	author-collected	Yes	Psychrolutidae	in situ hybridization (Fig S2)	Not necessary
Cottus	rhotheus	Crho	torrent sculpin	OS 545	Yes	Cottidae	Primary shape analysis	Not necessary
Cottus	rhotheus	Crho	torrent sculpin	OS 545	Yes	Cottidae	Within-species repeatability analysis (Fig S5)	Not necessary
Cottus	gulosus	Cgul	riffle sculpin	author-collected	Yes	Cottidae	Primary shape analysis	Yes
Cottus	gulosus	Cgul	riffle sculpin	author-collected	Yes	Cottidae	Ralis-Watkins stain (Fig 2)	Yes
Cottus	gulosus	Cgul	riffle sculpin	author-collected	Yes	Cottidae	Developmental series (Fig 6)	Yes
Cottus	asper	Casp	prickly sculpin	author-collected	Yes	Cottidae	Primary shape analysis	Yes
Cottus	perplexus	Cper	reticulate sculpin	author-collected	Yes	Cottidae	Primary shape analysis	Yes
Cottus	perplexus	Cper	reticulate sculpin	author-collected	Yes	Cottidae	RNA-seq for in situ probe design	Yes
Dasycottus	setiger	Dset	spinyhead sculpin	OS 15251	Yes	Psychrolutidae	Primary shape analysis	Not necessary
Enophrys	bison	Ebis	buffalo sculpin	OS 5945	Yes	Psychrolutidae	Primary shape analysis	Not necessary
Enophrys	diceraus	Edic	antlered sculpin	OS 11133	Yes	Psychrolutidae	Primary shape analysis	Not necessary
Enophrys	taurina	Etau	bull sculpin	author-collected	Yes	Psychrolutidae	Primary shape analysis	Not necessary
Gasterosteus	aculeatus	Gacu	threespine stickleback	author-collected (Kimmel et al. 2017)	No (outgroup)	Gasterosteidae	Primary shape analysis	Not necessary
Gasterosteus	aculeatus	Gacu	threespine stickleback	author-collected	No (outgroup)	Gasterosteidae	Within-species repeatability analysis (Fig S5)	Not necessary
Hemilepidotus	hemilepidotus	Hhem	red Irish lord	OS 3248	Yes	Agonidae	Primary shape analysis	Not necessary
Hemilepidotus	hemilepidotus	Hhem	red Irish lord	author-collected	Yes	Agonidae	Within-species repeatability analysis (Fig S5)	Not necessary
Hemilepidotus	hemilepidotus	Hhem	red Irish lord	VA	Yes	Agonidae	Developmental series (Fig 5)	Not necessary
Hemilepidotus	gilberti	Hgil	Gilbert's Irish lord	author-collected	Yes	Agonidae	Primary shape analysis	Not necessary
Hexagrammos	decagrammus	Hdec	kelp greenling	author-collected (Kimmel et al. 2017)	No (outgroup)	Hexagrammidae	Primary shape analysis	Not necessary
Icelinus	borealis	Ibor	northern sculpin	UW 0151700	Yes	Psychrolutidae	Primary shape analysis	Not necessary
Icelinus	burchami	Ibur	dusky sculpin	author-collected	Yes	Psychrolutidae	Primary shape analysis	Not necessary
Icelinus	cavifrons	Icav	pit-head sculpin	author-collected	Yes	Psychrolutidae	Primary shape analysis	Not necessary
Jordania	zonope	Jzon	longfin sculpin	UW 018012	Yes	Jordaniidae	Primary shape analysis	Not necessary
Leptocottus	armatus	Larm	Pacific staghorn sculpin	author-collected	Yes	Cottidae	Primary shape analysis	Not necessary
Leptocottus	armatus	Larm	Pacific staghorn sculpin	author-collected	Yes	Cottidae	Within-species repeatability analysis (Fig S5)	Not necessary
Liparis	gibbus	Lgib	variegated snailfish	UW 119087	Yes	Liparidae	Primary shape analysis	Not necessary
Liparis	florae	Lflo	tidepool snailfish	author-collected (Kimmel et al. 2017)	Yes	Liparidae	Primary shape analysis	Not necessary
Lycenchelys	tristichodon	Ltri	eelpout	author-collected	No (outgroup)	Zoarcidae	Primary shape analysis	Not necessary
Lycenchelys	tristichodon	Ltri	eelpout	author-collected	No (outgroup)	Zoarcidae	Ralis-Watkins stain (Fig S2)	Not necessary
Micropterus	dolomieu	Mdol	smallmouth bass	author-collected (Kimmel et al. 2017)	No (outgroup)	Centrarchidae	Primary shape analysis	Not necessary
Micropterus	salmoides	Msal	largemouth bass	author-collected (Kimmel et al. 2017)	No (outgroup)	Centrarchidae	Primary shape analysis	Not necessary
Myoxocephalus	polyacanthocephalus	Mpol	great sculpin	OS 7011	Yes	Psychrolutidae	Primary shape analysis	Not necessary
Myoxocephalus	polyacanthocephalus	Mpol	great sculpin	VA	Yes	Psychrolutidae	Developmental series (Figs 5-6)	Not necessary
Nautichthys	oculofasciatus	Nocu	sailfin sculpin	OS 3197	Yes	Agonidae	Primary shape analysis	Not necessary
Oligocottus	maculosus	Omac	tidepool sculpin	author-collected	Yes	Psychrolutidae	Primary shape analysis	Not necessary
Oligocottus	maculosus	Omac	tidepool sculpin	author-collected	Yes	Psychrolutidae	Within-species repeatability analysis (Fig S5)	Not necessary
Oligocottus	maculosus	Omac	tidepool sculpin	author-collected	Yes	Psychrolutidae	microCT (Fig 1)	Not necessary
Oligocottus	maculosus	Omac	tidepool sculpin	author-collected	Yes	Psychrolutidae	RNA-seq for in situ probe design	Not necessary
Oligocottus	maculosus	Omac	tidepool sculpin	author-collected	Yes	Psychrolutidae	in situ hybridization (Fig S2)	Not necessary
Oligocottus	snyderi	Osny	fluffy sculpin	author-collected	Yes	Psychrolutidae	Primary shape analysis	Not necessary
Ophiodon	elongatus	Oelo	lingcod	author-collected (Kimmel et al. 2017)	No (outgroup)	Hexagrammidae	Primary shape analysis	Not necessary
Ophiodon	elongatus	Oelo	lingcod	author-collected	No (outgroup)	Hexagrammidae	Within-species repeatability analysis (Fig S5)	Not necessary
Ophiodon	elongatus	Oelo	lingcod	author-collected	No (outgroup)	Hexagrammidae	Within-species repeatability analysis (Fig S5)	Not necessary
Ophthalmolycus	amberensis	Oamb	eelpout	author-collected	No (outgroup)	Zoarcidae	Primary shape analysis	Not necessary
Ophthalmolycus	amberensis	Oamb	eelpout	author-collected	No (outgroup)	Zoarcidae	Ralis-Watkins stain (Fig S2)	Not necessary
Pholis	ornata	Porn	saddleback gunnel	author-collected (Kimmel et al. 2017)	No (outgroup)	Pholidae	Primary shape analysis	Not necessary
Pholis	ornata	Porn	saddleback gunnel	author-collected	No (outgroup)	Pholidae	Within-species repeatability analysis (Fig S5)	Not necessary
Pholis	gunnellus	Pgun	rock gunnel	author-collected (Kimmel et al. 2017)	No (outgroup)	Pholidae	Primary shape analysis	Not necessary
Porocottus	camtschaticus	Pcam	NA	UW 042695	Yes	Psychrolutidae	Primary shape analysis	Not necessary
Pungitius	pungitius	Ppun	ninespine stickleback	author-collected (Kimmel et al. 2017)	No (outgroup)	Gasterosteidae	Primary shape analysis	Not necessary
Radulinus	asprellus	Rasp	slim sculpin	author-collected	Yes	Psychrolutidae	Primary shape analysis	Not necessary
Rhamphocottus	richardsonii	Rric	grunt sculpin	OCA	Yes	Rhamphocottidae	Primary shape analysis	Not necessary
Scorpaenichthys	marmoratus	Smar	cabezon	author-collected	Yes	Scorpaenichthyidae	Primary shape analysis	Not necessary
Scorpaenichthys	marmoratus	Smar	cabezon	author-collected	Yes	Scorpaenichthyidae	microCT (Fig 1)	Not necessary
Sebastes	maliger	Smal	quillback rockfish	author-collected (Kimmel et al. 2017)	No (outgroup)	Sebastidae	Primary shape analysis	Not necessary
Sebastes	auriculatus	Saur	brown rockfish	author-collected (Kimmel et al. 2017)	No (outgroup)	Sebastidae	Primary shape analysis	Not necessary
