# Supplementary material for: Developmental tuning of mineralization drives morphological diversity of gill cover bones in sculpins and their relatives
Source: Evol Lett. 2019 Jul 16;3(4):374–91. doi: 10.1002/evl3.128 (PMC6675512; doi:10.1002/evl3.128)
Supplement: Supplementary file 8 — Supplementary File S2. A .fasta file containing an alignment of assembled sp7 DNA sequences used to design probes for in situ hybridization. [file EVL3-3-374-s008.fasta]

>Cper_sp7_CDS
ATGGCCGCATCTATTCTGGAGGTAGGGAATGTAATTGAAGACGCACGCTATGGCTCCAGT
CCTCTGGCTATGTTAACGGCTACCTGTAACAAGTTCGGCAGCACAAGCCCCATCAGGGAT
TCGGCTACACCCGGTAAGATTGGCAGCGCTATTCCAGTAAAGAAGCTCTACACCATGACC
TCTGACCTTCAGACGGCGAAGAACGGACGGACCGCAGACGGCAGTGGCCTGGCAGACTCC
TACACTGGCTCCTTCACCACAGCTGGAGGAGGAGGAGGTGGCGGGCTGCTTACCCCCAAT
GGAAGCCCCCCTCCTTCCGCCGGAGGCTACACTACAGAATATAACCCTTTCTCCCACTCC
TTCCAAACCTCCATCACCCAGGACCCATCTCTTTTAGTGTCCAAGGGCCACGCGACAGCT
GACTGCCTCACCAGTGTCTACACCTCGCTGGATATGACGCACCCTTATGGCTCCTGGTAT
AAAGCCGGTATCCACCCTGGCATTACTGCTGCTCCGGCTAATGCCACGTCCTCCTGGTGG
GATGTCCACCCCAACTCCAACTGGCTGTCCTCAACCCAGCCCCAGGTGGACGGAGGTCTC
CAGGCCTCCCTGCAGCCTGTGGCACAACAGGCCTCCCTGAGCCCACAGTTGCCCAGTTAC
AACACCGACTTTACATCACTCAACCCGGCTTCTTACCCGTCTGTGGGGCTGGGCTCCTCC
TCACACCTCCTCCAGCCCTCTCAGCACATGCTGCCCCAGGACATGTACAAGCCCAAGCCT
GTGCCAAGTGCAGGGATGATTGAGAGTCCCATGGGCCTAAAGCCTGCTCGGGGATCAGGG
GGCTACAGCGGAGGGGGCGCGCCCACCAGGTCCTCATGTGACTGCCCCAACTGCCAGGAG
CTGGAGAGGCTGGGAGCCTCAGCTGCATCCCTGAGGAAGAAGCCAGTCCACAGCTGCCAC
ATCCCAGGCTGTGGGAAAGTCTACGGCAAGGCCTCCCACCTCAAGGCCCACCTGCGCTGG
CACACTGGCGAGCGGCCCTTTGTTTGCAACTGGCTGTTCTGCGGGAAGCGTTTCACCCGC
TCGGACGAACTGGAGAGGCACGTGCGCACCCACACGCGGGAGAAGAAGTTCACCTGTCTA
CAGTGCAACAAGCGTTTCACACGCAGCGACCACCTCTCCAAGCACCAGAAGACCCATGCA
GAGTCTGCAATGCAGGGTAAAGCGGTAGCGGTGGAGGGAGAGACAGATCCTCGGAGTGAG
GAGACCACGGAGCTCAACGCCAGCGCGGTGCCCACCAATCCTGTCACCGACCAAATCACC
AACGGAGATGAGAAGACGGGCACACCGAATGGAGTGGAGAACAGCAGTGGACTGTTGGAG
ATCTGA
>Cglo_sp7_CDS
ATGGCCGCATCTATTCTGGAGGTAGGGAATGTAATTGAAGACGCACGCTATGGCTCCAGT
CCTCTGGCTATGTTAACTGCTACCTGTAACAAGTTTGGCAGCACAAGCCCCATCAGGGAT
TCGGCTACACCCGGTAAGATTGGCAGCGCTATTCCAGTAAAGAAGCTCTACACCATGACC
TCTGACCTTCAGGCAGCGAAGAACGGACGGACCGCAGACGGCAGTGGCCTGGCAGACTCC
TACACTGGCTCCTTCACCACAGCTGGAGGAGGAGGAGGTGGCGGGCTGCTTACCCCCAAT
GGAAGCCCCCCTCCTTCGGCCGGAGGCTACACTACAGAGTATAACCCTTTCTCCCACTCC
TTCCAAACCTCCATCTCCCAGGACCCGTCTCTTTTAGTGTCCAAAGGCCACGCTACAGCT
GACTGCCTCACCAGTGTCTACACCTCGCTGGATATGACGCACCCTTATGGCTCCTGGTAT
AAAGCCGGTATCCACCCTGGCATTACTGCCGCTCCGGCGAATGCCACGTCATCCTGGTGG
GATGTCCACCCCAACTCCAACTGGCTGTCATCAACCCAGCCCCAGG---ACGGAGGTCTC
CAAGCCTCCCTGCAGCCTGTGGCACAACAGGCCTCCCTGAGCCCACAGTTGCCCAGTTAC
AACACCGACTTTACACCACTCAACCCGGCTTCTTACCCTTCCGTGGGGCTGGGCTCCTCC
TCACACCTCCTCCAGCCCTCTCAGCACATGCTGCCCCAGGACATGTACAAGCCCAAGCCT
GTGCCAAGTGCAGGGATGATTGAGAGTCCCATGGGCCTAAAGCCCGCTCGGGGATCAGGG
GGCTACAGCGGAGGGGGCGCGCCCACCAGGTCCTCATGTGACTGCCCCAACTGCCAGGAG
CTGGAGAGGCTGGGGGCCTCGGCTGCATCCCTGAGGAAGAAGCCAGTCCACAGCTGCCAC
ATCCCAGGCTGTGGGAAAGTCTACGGCAAGGCCTCCCACCTCAAAGCCCACCTGCGCTGG
CACACTGGCGAGCGGCCCTTTGTTTGCAACTGGCTGTTCTGCGGGAAGCGTTTCACCCGC
TCGGACGAACTGGAGAGGCACGTGCGCACCCACACGCGGGAGAAGAAGTTCACCTGTCTA
CTGTGCAACAAGCGTTTCACACGCAGCGACCACCTCTCCAAGCACCAGAAAACCCATGCA
GAGTCCGCAATGCAGGGCAAAGCTGTAGCTGTGGAGGGAGAGACAGATCCTCGCAGTGAG
GAGACCACAGAGCTCAACGCCAGCGCTGTGCCCACCAATCCTGTCGCTGACCAAATCACC
AACGGAGATGAGAAGACCGGCACACCTAATGGAGTGGAGAACAGCAGTGGACTGTTGGAG
ATCTGA
>Omac_sp7_CDS
ATGGCCGCATCTATTCTGGAGG---------------AAGACGCACGCTATGGCTCCAGT
CCTCTGGCTATGTTAACTGCTACCTGTAACAAGTTCGGCAGCACAAGCCCCATCAGGGAT
TCGGCTACACCCGGTAAGATTGGCAGCGCTATTCCAGTAAAGAAGCTCTACAACATGACC
TCTGACCTTCAGGCAGCGAAGAACGGACGGACCGCAGACGGCAGCGGCCTGGCAGACTCC
TACACTGGCTCCTTCACCACAGCTGGAGGAGGAGGAGGTGGCGGGCTGCTTACCCCCAAT
GGAAGCCCCCCTCCTTCGGCCGGAGGCTACACTACAGAGTATAACCCTTTCTCCCACTCC
TTCCAAACCTCCATCTCCCAGGACCCGTCTCTTTTAGTGTCCAAAGGCCACGCTACGGCC
GACTGCCTCACCAGTGTCTACACCTCGCTGGATATGACGCACCCTTATGGCTCCTGGTAT
AAAGCCGGTATCCACCCTGGCATTACTGCCGCTCCGGCGAATGCCACGTCCTCCTGGTGG
GATGTCCACCCCAACTCCAACTGGCTGTCATCAACCCAGCCCCAGG---ACGGAGGTCTC
CAAGCCTCCCTGCAGCCCGTGGCGCAACAGGCCTCCCTGAGCCCACAGTTGCCCAGTTAC
AACACCGACTTTACACCACTCAACCCGGCTTCTTACCCTTCCGTGGGGCTGGGCTCCTCC
TCACATCTCCTCCAGCCCTCTCAGCACATGCTGCCCCAGGACATGTACAAGCCCAAGCCT
GTGCCAAGTGCGGGGATGATTGAGAGTCCCATGGGCCTAAAGCCCGCTCGGGGATCAGGG
GGCTACAACGGAGGGGGCGCGCCCACCAGGTCCTCTTGTGACTGCCCCAACTGCCAGGAG
CTGGAGAGGCTGGGGGCCTCGGCTGCATCCCTGAGGAAGAAGCCAGTCCACAGCTGCCAC
ATCCCGGGGTGTGGGAAAGTCTACGGCAAGGCCTCCCACCTCAAAGCCCACCTGCGCTGG
CACACCGGCGAGCGGCCCTTTGTTTGCAACTGGCTGTTCTGCGGGAAGCGTTTCACCCGC
TCGGACGAACTGGAGAGGCACGTGCGCACCCACACGCGGGAGAAGAAGTTCACCTGTCTA
CTGTGCAACAAGCGTTTCACGCGCAGCGACCACCTCTCCAAGCACCAGAAAACCCATGCG
GAGTCCGCAATGCAGGGCAAAGCTGTAGCTGTGGAGGGAGAGACAGATCCTCGCAGCGAG
GAGACCACAGAGCTCAACGCCAGCGCTGTGCCCGCCAATCCTGTCGCTGACCAAAGCACC
AACGGAGATGAGAAGACCGGCACACCTAATGGAGTGGAGAACAGCAGTGGACTGTTGGAG
ATCTGA
