# Supplementary material for: Developmental tuning of mineralization drives morphological diversity of gill cover bones in sculpins and their relatives
Source: Evol Lett. 2019 Jul 16;3(4):374–91. doi: 10.1002/evl3.128 (PMC6675512; doi:10.1002/evl3.128)
Supplement: Supplementary file 9 — Supplementary File S3. A .xlsx file containing results from a series of phylogenetic generalized least squares (PGLS) models. [file EVL3-3-374-s009.xlsx]

## Sheet: Sheet1
test	model	Pagel's_lambda_est	AICc	delta_AICc	logLik	LR	df	LRT_pval
PC1 (shape) and habitat (2 level) association test	PC1vs2Hab_full_BM	NA	-40.5227	1.94356	24.8169
	PC1vs2Hab_NoHab_BM	NA	-38.6925	3.77378	22.6706	4.29268	1	0.0383
	PC1vs2Hab_NoSize_BM	NA	-42.4663	0	24.5575	0.518902	1	0.4713
	PC1vs2Hab_full_PagLamb	0.989807	-38.2592	4.20705	24.9868
	PC1vs2Hab_NoHab_PagLamb	0.992334	-36.4416	6.0247	22.7764	4.42082	1	0.0355
	PC1vs2Hab_NoSize_PagLamb	0.99111	-40.2928	2.17348	24.702	0.569605	1	0.4504
	PC1vs2Hab_full_OU	NA	-20.8174	21.6489	16.2658
	PC1vs2Hab_NoHab_OU	NA	-19.5413	22.9249	14.3262	3.87919	1	0.0489
	PC1vs2Hab_NoSize_OU	NA	-21.0828	21.3835	15.097	2.33771	1	0.1263
PC1 (shape) and habitat (3 level) association test	PC1vs3Hab_full_BM	NA	-38.4257	2.1255	25.07
	PC1vs3Hab_NoHab_BM	NA	-38.6925	1.85874	22.6706	4.79888	2	0.0908
	PC1vs3Hab_NoSize_BM	NA	-40.5512	0	24.8312	0.477673	1	0.4895
	PC1vs3Hab_full_PagLamb	0.989637	-36.022	4.52926	25.2463
	PC1vs3Hab_NoHab_PagLamb	0.992334	-36.4416	4.10966	22.7764	4.93988	2	0.0846
	PC1vs3Hab_NoSize_PagLamb	0.990838	-38.2532	2.29806	24.9837	0.525104	1	0.4687
	PC1vs3Hab_full_OU	NA	-18.0898	22.4614	16.2802
	PC1vs3Hab_NoHab_OU	NA	-19.5413	21.0099	14.3262	3.90799	2	0.1417
	PC1vs3Hab_NoSize_OU	NA	-18.5309	22.0204	15.1226	2.31526	1	0.1281
Proportion ex. ost. and habitat (2 level) association test	propostvs2Hab_full_BM	NA	-45.8233	2.16969	27.4999
	propostvs2Hab_NoHab_BM	NA	-43.6087	4.38437	25.1472	4.70543	1	0.0301
	propostvs2Hab_NoSize_BM	NA	-47.993	0	27.3394	0.321067	1	0.571
	propostvs2Hab_full_PagLamb	0.986433	-43.5879	4.40509	27.7031
	propostvs2Hab_NoHab_PagLamb	0.99217	-41.3054	6.68766	25.2409	4.92428	1	0.0265
	propostvs2Hab_NoSize_PagLamb	0.986614	-45.9191	2.07394	27.5478	0.310553	1	0.5773
	propostvs2Hab_full_OU	NA	-36.9295	11.0636	24.3738
	propostvs2Hab_NoHab_OU	NA	-33.3926	14.6004	21.2845	6.17856	1	0.0129
	propostvs2Hab_NoSize_OU	NA	-37.7	10.293	23.4383	1.87115	1	0.1713
