# Supplementary material for: Developmental tuning of mineralization drives morphological diversity of gill cover bones in sculpins and their relatives
Source: Evol Lett. 2019 Jul 16;3(4):374–91. doi: 10.1002/evl3.128 (PMC6675512; doi:10.1002/evl3.128)
Supplement: Supplementary file 10 — Supplementary File S4. A .xlsx file containing results from a series of phenotypic evolution models, fit using the fitContinuous function of the R package GEIGER. [file EVL3-3-374-s010.xlsx]

## Sheet: Sheet1
trait	Geiger_model	AICc	delta_AICc
PC1	No phylogenetic signal (lambda=0)	-21.9842	20.747
	Brownian motion	-42.7312	0
	Ornstein-Uhlenbeck	-42.5966	0.13456
	Early burst	-40.4157	2.31553
Prop. extended osteoid	No phylogenetic signal (lambda=0)	-39.4355	15.576
	Brownian motion	-53.8366	1.17487
	Ornstein-Uhlenbeck	-55.0115	0
	Early burst	-51.5211	3.49043
